# Supplementary material for: T Cells Infiltrating Diseased Liver Express Ligands for the NKG2D Stress Surveillance System
Source: J Immunol. 2016 Dec 28;198(3):1172–82. doi: 10.4049/jimmunol.1601313 (PMC5253436; doi:10.4049/jimmunol.1601313)
Supplement: Data Supplement [file JI_1601313.zip]

Archive with 2 entries (2 files):
- JI_1601313_Supplemental_Figures_1.pdf
- manifest.xml
